# Supplementary material for: Synthesizing a Water-Soluble Polymeric Nitrification Inhibitor with Novel Soil-Loosening Ability
Source: Polymers (Basel). 2023 Dec 29;16(1):107. doi: 10.3390/polym16010107 (PMC10780483; doi:10.3390/polym16010107)
Supplement: Supplementary file 1 [file polymers-16-00107-s001.zip]

Archive with 3 entries (3 files):
- Movie S1 - The soil-loosening process of WSPNI.mp4
- Movie S2 - The phosphorous-solubilizing process of WSPNI.mp4
- polymers-2742930-supplementary.pdf
